# Supplementary material for: Acrolein-Triggered Ferroptosis and Protection by Intermittent Fasting via the AMPK/NRF2-CLOCK/BMAL1 Pathway
Source: Toxics. 2025 May 1;13(5):369. doi: 10.3390/toxics13050369 (PMC12115751; doi:10.3390/toxics13050369)
Supplement: Supplementary file 1 [file toxics-13-00369-s001.zip]

Archive with 1 entries (1 files):
- toxics-3574140-supplementary.pdf
